# Supplementary material for: SEM-2/SoxC regulates multiple aspects of C. elegans postembryonic mesoderm development
Source: PLoS Genet. 2025 Jan 21;21(1):e1011361. doi: 10.1371/journal.pgen.1011361 (PMC11785321; doi:10.1371/journal.pgen.1011361)
Supplement: S1 Data — (XLSX) [file pgen.1011361.s009.xlsx]

## Sheet: Fig 2E GFP intensity
Quantification of GFP::2xFLAG::SEM-2 in hypodermal nuclei
Strain	Genotype	Full genotype	Fluorescence intensity (a.u.)
LW6282	WT	sem-2(jj382); jjIs3900	21.25
			29.334
			21.584
			25
			26.167
			26.833
			40.75
			40.083
			36.583
			22.333
			27.083
			28.083
			27.917
			24.917
			18.333
			29.75
			21.083
			29.083
			26.25
			23.833
			31.25
			35.167
			37.167
			35.334
			36.083
			40.416
			38.416
			36.667
			40.5
			29.75
LW6537	SEM-2 P158S	sem-2(jj382 jj417); jjIs3900	25.584
			28.75
			29.917
			33.667
			38.167
			33.75
			26.833
			25.667
			26.583
			26
			28.583
			30.083
			26.416
			28.333
			22.666
			22.084
			20.5
			20.834
			47
			43.583
			38.333
			37.25
			39.417
			32
			45.417
			46
			38.75
			36.75
			48.084
			45.25
			20.583
			22.25
			25.083

## Sheet: Fig 5C mCherry intensity in M 
Quantification of hlh-8p::nls::mCherry(jjIs3900) in the M mesoblast cell
Strain	Genotype	Full genotype	Fluorescence intensity (a.u.)
LW6476	WT	jjIs3900; hlh-8(jj422)	121.047
			153.905
			112.762
			196.905
			119.428
			102.572
			114.333
			191.762
			131.905
			149.286
			204.095
			76.143
			192.238
			241
			182.572
			180.286
			195.238
			195.429
			164.905
			238.952
			188.857
			131.428
			229
			174.714
			102.048
			141.62
			104.619
			158.476
			240.81
			100.858
			240.571
			185.857
			162.333
			116.095
			103.095
			116.571
			232.095
			147.333
			113.286
			187
			157.477
			156.381
			201.095
			175.047
			147.476
			216.238
			185.19
			146
			84.905
			124.333
			161.857
			103.905
			100.905
			136.381
			96
			108.048
			205.248
			118.381
			116.333
			175.19
			146.333
LW6478	SEM-2 P158S	sem-2(jj321); jjIs3900; hlh-8(jj422)	30.762
			19.095
			30.524
			13.858
			23.143
			45.142
			28.857
			32.047
			14.476
			37.714
			53.095
			29.952
			46
			14
			17.095
			39.047
			48.904
			21.81
			16.619
			33.858
			57.191
			45.048
			43.429
			32.095
			70.762
			42.477
			31.667
			37.76
			57.857
			48.904
			36.667
			38.048
			6.905
LW6479	SEM-2 P158S	sem-2(jj321); jjIs3900; hlh-8(jj422)	30.953
			22.786
			47.666
			8.391
			35.572
			29.524
			13.238
			29
			37.762
			27
			26.238
			32.238
			21.81
			46.619
			10.286
			16.429
			39.619
			10.81
			35.952
			20.476
			17.429
			63.714
			34.571
			34.619
			31.667
			23
			12.952
			29
			29.095
			28.333
			35.657
			5.762
			36.286
			12.857

## Sheet: Fig 5F mCherry intensity in SMs
Quantification of hlh-8p::nls::mCherry(jjIs3900) in SM cell
Strain	Genotype	Full genotype	Fluorescence intensity (a.u.)
LW6282	WT	sem-2(jj382); jjIs3900	31.809
			110.523
			9.857
			33.572
			45.667
			21.572
			19.405
			25.333
			87.572
			35.334
			58.428
			56.809
			80.286
			83.095
			26.667
			25.524
			23.381
			104.809
			14.096
			11.381
			18.572
			19.142
LW6537	SEM-2 P158S	sem-2(jj382 jj417); jjIs3900	5.286
			10.667
			6.858
			5.809
			29.619
			12.81
			22.524
			11.381
			8.143
			42.904
			24.285
			14.714
			20.714
			14.285
			13.858
			14.905
			12.666

## Sheet: Fig 5I mNGMLS-2 in M
Quantification of mNG::MLS-2 in the M mesoblast cell
Strain	Genotype	Full genotype	Fluorescence intensity (a.u.)
LW6683	WT	jjIs3900; mls-2(vy248)	14.757
			31.703
			26.351
			14.703
			35.162
			20.405
			21.784
			14.784
			10.594
			18.757
			20.73
			18.297
			24.811
			12.757
			23.027
			18.622
LW6684	SEM-2 P158S	sem-2(jj321); jjIs3900; mls-2(vy248)	29.405
			8.486
			22.595
			28.784
			8.432
			17.324
			21.487
			39.757
			19.217
			11.027
			21.216
			14.324
			13.325
			33.216
			23.486
			26.892
			11.81
			36.054
			19.594
			21.297
			12.919
			13.945
			23.406
			19.541
			38.216
			22.756
			17.621
			21.649
			13.811
			29.784

## Sheet: Fig 6H No. of SMs that express
Number of SMs that express jj422[hlh-8p::gfp] per animal
Strain	Genotype	Full genotype	0 SM	1 SM	2 SMs	Total number of animals
LW6476	WT	jjIs3900; hlh-8(jj422)	0	2	33	35
LW6478	SEM-2 P158S	sem-2(jj321); jjIs3900; hlh-8(jj422)	9	25	8	42

## Sheet: Fig 6I jj422 expression in SMs
Quantification of jj422[hlh-8p::gfp] in SMs
Strain	Genotype	Full genotype	Fluorescence intensity (a.u.)
LW6476	WT	jjIs3900; hlh-8(jj422)	3.167
			4.667
			5.833
			5.167
			3
			8.417
			5.834
LW6478	SEM-2 P158S	sem-2(jj321); jjIs3900; hlh-8(jj422)	1.334
			1.417
			4.416
			2.667
			4.25
			2
			3
			4.334
			3.083
			2.75
			7
			2.583
			5.166
			1.75

## Sheet: Fig 7F No. of vm1s and vm2s
Number of vm1s and vm2s based on expression of egl-15p::rfp and hlh-29p::gfp, respectively
			Number of vm1s
Strain	Genotype	Full genotype	4	3	2	1	0	Total number of animals
LW4072	WT	jjIs3644; TLM908	55	20	1	0	0	76
LW5996	SEM-2 P158S	sem-2(jj321); jjIs3644; TLM908	29	8	27	2	2	68
			Number of vm2s
LW4072	WT	jjIs3644; TLM908	76	0	0	0	0	76
LW5996	SEM-2 P158S	sem-2(jj321); jjIs3644; TLM908	2	1	17	0	49	69

## Sheet: Fig 7G egl-15prfp in vm1s 
Quantification of egl-15p::rfp in vm1s
Strain	Genotype	Full genotype	Fluorescence intensity (a.u.)
LW4072	WT	jjIs3644; TLM908	57.702
			33.027
			189.784
			72.703
			152.865
			60.703
			130.243
			85.784
			33.486
			100.73
			223
			121.919
			147.162
			54.135
			91.864
			94.973
			101.351
			66.675
LW5996	SEM-2 P158S	sem-2(jj321); jjIs3644; TLM908	176.378
			59.243
			84.865
			23.459
			192.973
			51.568
			39.622
			37.919
			70.405
			25.595
			63.838
			28.702
			27.027
			53.838
			35.784
			172.676
			81.27
			10.432
			132.514
			26.568
			12.54
			8.432

## Sheet: Fig 7H Ndeboxgfp
Number of Ndebox::gfp-expressing cells in the SM lineage
Strain	Genotype	Full genotype	Number of cells
LW1379	WT	jjIs1379	16
			16
			16
			16
			16
			16
			16
			16
			16
			16
			16
			16
			16
			16
			16
			16
			16
			16
			16
			16
			12
LW6415	SEM-2 P158S	sem-2(jj321); jjIs1379	1
			2
			0
			2
			4
			2
			1
			1
			2
			2
			1
			1
			2
			2
			2
			2
			9
			1
			4
			3
			9
			3
			2
			2
			1

## Sheet: S1A–C Fig
Quantification of GFP::2xFLAG::SEM-2 expression in the early M lineage
Strain	Full genotype
LW6282	sem-2(jj382[GFP::2xFLAG::SEM-2]); jjIs3900
Stage	Nuclear fluoresecence intensity	Cytoplasmic fluoresecence intensity	Ratio of nuclear to cytoplasmic intensity
1-M	23.75	11.75	1.44444
	21	10	1.40741
	24.5	11	1.30769
	26.5	12.5	1.42857
	26.5	14.5	1.375
	21.75	13.125	1.38764
2-M	35.75	20	1.43448
	32	19.75	1.34028
	12.75	5.5	1.30851
	18.5	8.5	1.37736
	21	13.25	1.26496
	24.25	16	1.25781
	23.25	14.5	1.36649
	25.125	15.625	1.38
4-M	12	9	1.12121
	10.75	7.75	1.12766
	21	16.125	1.19307
	19.625	15.875	1.15
	25.125	17.5	1.28241
	22.125	18.375	1.13453
	13.375	9.625	1.2069
	14	11.125	1.1465
8-M	13.75	9	1.19
	11.25	9.5	1.06542
	13.25	11	1.08333
	14.75	11.75	1.14118
	13	12.35	1.02975
	10	8	1.10884
	9.625	9.125	1.02564
	12.25	9.75	1.09615
	7.05	5.05	1.07061
	8.75	7.5	1.04062
16-M (B)	9.75	9	1.03125
	8.75	8.25	1.02128
	12.375	11.125	1.0625
16-M (S)	21.5	11	1.40385
	27	8.75	1.76042
	27	13.125	1.63068
	26.175	12.925	1.36527

[truncated: 7 more sheets: S1D–F Fig, S1G–I Fig, S2C–E Fig, S2J–L Fig, S3E–G Fig, S4C Fig, S4J Fig]
